# Supplementary material for: Integrating design-of-experiments (DOE) optimization and risk assessment towards a safe and simplified electroporation protocol for Toxoplasma gondii
Source: PLoS Negl Trop Dis. 2026 Apr 8;20(4):e0014194. doi: 10.1371/journal.pntd.0014194 (PMC13086436; doi:10.1371/journal.pntd.0014194)
Supplement: S1 Data — (ZIP) [file pntd.0014194.s014.zip]

Archive with 5 entries (5 files):
- S1_Data/A_Table.xlsx
- S1_Data/B_Table.xlsx
- S1_Data/C_Table.xlsx
- S1_Data/D_Table.xlsx
- S1_Data/E_Table.xlsx
