# Supplementary material for: Integrating design-of-experiments (DOE) optimization and risk assessment towards a safe and simplified electroporation protocol for Toxoplasma gondii
Source: PLoS Negl Trop Dis. 2026 Apr 8;20(4):e0014194. doi: 10.1371/journal.pntd.0014194 (PMC13086436; doi:10.1371/journal.pntd.0014194)
Supplement: S1 Data — (ZIP) [file pntd.0014194.s014.zip › S1_Data/A_Table.xlsx]

## Sheet: Exp1
Plasmid DNA (µg)	log2FC (CAT/TgGAPDH)
1	7.99116
1	7.9589
1	7.88553
1	8.47047
1	8.38146
1	8.29682
5	9.39236
5	8.68699
5	9.79828
5	8.90817
5	9.77081
5	9.35207
10	10.5596
10	11.1681
10	10.8133
10	10.8568
10	10.8395
10	10.6044

## Sheet: Exp2
Plasmid DNA (µg)	log2FC (CAT/TgGAPDH)
1	10.2794
1	10.4564
1	10.5351
1	10.9393
1	10.7289
1	11.0547
5	7.63282
5	8.28366
5	8.65743
5	8.5606
5	8.80176
10	6.74147
10	7.13128
10	9.0333
10	7.33081
10	8.24946
10	7.45704

## Sheet: Exp3
Plasmid DNA (µg)	log2FC (CAT/TgGAPDH)
1	6.51773
1	7.17317
1	7.07079
1	7.75133
1	7.94451
1	7.08207
5	9.37058
5	9.28139
5	9.21265
5	8.91472
5	9.71489
10	9.5082
10	8.32176
10	8.97744
10	9.1598
10	8.57912
10	8.56382
