# Supplementary material for: Integrating design-of-experiments (DOE) optimization and risk assessment towards a safe and simplified electroporation protocol for Toxoplasma gondii
Source: PLoS Negl Trop Dis. 2026 Apr 8;20(4):e0014194. doi: 10.1371/journal.pntd.0014194 (PMC13086436; doi:10.1371/journal.pntd.0014194)
Supplement: S1 Data — (ZIP) [file pntd.0014194.s014.zip › S1_Data/B_Table.xlsx]

## Sheet: Exp1
Tachyzoites (x105)	log2FC (CAT/TgGAPDH)
1	11.8386
1	11.8389
1	11.717
1	11.728
1	11.6602
1	11.574
2	8.30065
2	8.45612
2	8.34354
2	8.38113
2	8.53649
2	8.24962
5	8.40204
5	8.06503
5	8.46469
5	8.22653
5	7.93369
5	8.16401

## Sheet: Exp2
Tachyzoites (x105)	log2FC (CAT/TgGAPDH)
1	9.60313
1	10.5355
1	11.0441
1	10.3167
1	9.94298
1	10.8997
2	6.82151
2	7.48635
2	7.59572
2	7.15632
2	7.18168
2	7.47904
5	8.17151
5	8.25282
5	8.65368
5	8.03043
5	8.2202
5	8.25428

## Sheet: Exp3
Tachyzoites (x105)	log2FC (CAT/TgGAPDH)
1	9.272
1	8.79002
1	7.95454
1	8.22361
1	8.59689
1	8.47362
2	8.39152
2	8.7423
2	8.17094
2	8.85078
2	9.19716
2	8.72641
5	9.54058
5	9.65036
5	9.24901
5	9.26235
5	9.26206
5	9.18791
