# Supplementary material for: Integrating design-of-experiments (DOE) optimization and risk assessment towards a safe and simplified electroporation protocol for Toxoplasma gondii
Source: PLoS Negl Trop Dis. 2026 Apr 8;20(4):e0014194. doi: 10.1371/journal.pntd.0014194 (PMC13086436; doi:10.1371/journal.pntd.0014194)
Supplement: S1 Data — (ZIP) [file pntd.0014194.s014.zip › S1_Data/C_Table.xlsx]

## Sheet: Sheet1
Group	etScore
OptiMEM I	1.20664
OptiMEM I	1.16969
OptiMEM I	1.21005
OptiMEM I	1.23744
OptiMEM I	1.19073
OptiMEM I	1.17426
OptiMEM I	1.15412
OptiMEM I	1.17407
OptiMEM I	1.16691
OptiMEM I	1.16026
OptiMEM I	1.16862
OptiMEM I	1.16769
OptiMEM I	1.00146
OptiMEM I	1.0304
OptiMEM I	1.06297
OptiMEM I	1.007
OptiMEM I	1.03903
OptiMEM I	1.07091
OptiMEM I + ATP	1.53871
OptiMEM I + ATP	1.54774
OptiMEM I + ATP	1.54114
OptiMEM I + ATP	1.41346
OptiMEM I + ATP	1.36041
OptiMEM I + ATP	1.37168
OptiMEM I + ATP	1.53096
OptiMEM I + ATP	1.58695
OptiMEM I + ATP	1.61824
OptiMEM I + ATP	1.51553
OptiMEM I + ATP	1.52028
OptiMEM I + GSH	1.0596
OptiMEM I + GSH	1.02061
OptiMEM I + GSH	1.06622
OptiMEM I + GSH	1.04391
OptiMEM I + GSH	1.09278
OptiMEM I + GSH	1.0715
OptiMEM I + GSH	1.27596
OptiMEM I + GSH	1.28798
OptiMEM I + GSH	1.3055
OptiMEM I + GSH	1.28105
OptiMEM I + GSH	1.28034
OptiMEM I + GSH	1.30097
OptiMEM I + EDTA	1.36838
OptiMEM I + EDTA	1.32283
OptiMEM I + EDTA	1.44388
OptiMEM I + EDTA	1.437
OptiMEM I + EDTA	1.31128
OptiMEM I + EDTA	1.2887
OptiMEM I + EDTA	1.42008
OptiMEM I + EDTA	1.39269
OptiMEM I + EDTA	1.4447
OptiMEM I + EDTA	1.38358
OptiMEM I + EDTA	1.39063
OptiMEM I + EDTA	1.45031
OptiMEM I + ATP + GSH	1.41481
OptiMEM I + ATP + GSH	1.35954
OptiMEM I + ATP + GSH	1.4484
OptiMEM I + ATP + GSH	1.33078
OptiMEM I + ATP + GSH	1.44751
OptiMEM I + ATP + GSH	1.3998
OptiMEM I + ATP + GSH	1.36496
OptiMEM I + ATP + GSH	1.38586
OptiMEM I + ATP + GSH	1.39576
OptiMEM I + ATP + GSH	1.37765
OptiMEM I + ATP + GSH	1.38202
OptiMEM I + ATP + GSH	1.40214
OptiMEM I + ATP + EDTA	1.63383
OptiMEM I + ATP + EDTA	1.66951
OptiMEM I + ATP + EDTA	1.66573
OptiMEM I + ATP + EDTA	1.44837
OptiMEM I + ATP + EDTA	1.5986
OptiMEM I + ATP + EDTA	1.50832
OptiMEM I + ATP + EDTA	1.82084
OptiMEM I + ATP + EDTA	1.57693
OptiMEM I + ATP + EDTA	1.42344
OptiMEM I + ATP + EDTA	1.64802
OptiMEM I + ATP + EDTA	1.67199
OptiMEM I + GSH + EDTA	1.37393
OptiMEM I + GSH + EDTA	1.33615
OptiMEM I + GSH + EDTA	1.40885
OptiMEM I + GSH + EDTA	1.30381
OptiMEM I + GSH + EDTA	1.29765
OptiMEM I + GSH + EDTA	1.297
OptiMEM I + GSH + EDTA	1.36639
OptiMEM I + GSH + EDTA	1.35402
OptiMEM I + GSH + EDTA	1.41566
OptiMEM I + GSH + EDTA	1.36184
OptiMEM I + GSH + EDTA	1.33817
OptiMEM I + GSH + EDTA	1.33333
