# Supplementary material for: Integrating design-of-experiments (DOE) optimization and risk assessment towards a safe and simplified electroporation protocol for Toxoplasma gondii
Source: PLoS Negl Trop Dis. 2026 Apr 8;20(4):e0014194. doi: 10.1371/journal.pntd.0014194 (PMC13086436; doi:10.1371/journal.pntd.0014194)
Supplement: S1 Data — (ZIP) [file pntd.0014194.s014.zip › S1_Data/D_Table.xlsx]

## Sheet: ccd_rkward_log2FC_std_etScore_h
ATP (µM)	EDTA (µM)	Average etScore	Model Weights = (1/sd2)
7	2	1.41522	2837.45
7	2	1.41	703.335
7	2	1.35579	238.148
7	2	1.36143	61.901
7	2	1.53372	429.487
7	2	1.41878	60.8943
2	3	1.5478	1378.06
2	3	1.56554	84.8905
2	3	1.49131	91.5832
12	1	1.39923	19409.2
12	1	1.43096	623.481
12	1	1.42388	673.319
12	3	1.35115	2.93811e+06
12	3	1.34996	1068.58
12	3	1.36035	377.586
2	1	1.29407	850.051
2	1	1.31722	1708.99
2	1	1.324	1411.84
0	2.07107	1.38852	347.449
0	2.07107	1.37342	1234.81
0	2.07107	1.36444	1125.83
7	0.585786	1.40014	47.1595
7	0.585786	1.34789	455.041
7	0.585786	1.312	101218
14.0711	2	1.44068	118.889
14.0711	2	1.53163	67.8446
14.0711	2	1.4548	711.435
7	3.41421	1.44194	25.5144
7	3.41421	1.4448	44660
7	3.41421	1.44466	23.2153
