# Supplementary material for: Integrating design-of-experiments (DOE) optimization and risk assessment towards a safe and simplified electroporation protocol for Toxoplasma gondii
Source: PLoS Negl Trop Dis. 2026 Apr 8;20(4):e0014194. doi: 10.1371/journal.pntd.0014194 (PMC13086436; doi:10.1371/journal.pntd.0014194)
Supplement: S1 Data — (ZIP) [file pntd.0014194.s014.zip › S1_Data/E_Table.xlsx]

## Sheet: Exp1
Group	etScore
mOM	1.34134
mOM	1.35664
mOM	1.32791
mOM	1.40771
mOM	1.45247
mOM	1.46737
Cytomix	1.31085
Cytomix	1.36568
Cytomix	1.41307
Cytomix	1.27902
Cytomix	1.32334
Cytomix	1.29935
Cytomix	1.54764

## Sheet: Exp2
Group	etScore
mOM	1.33224
mOM	1.38009
mOM	1.3019
mOM	1.39749
mOM	1.46693
mOM	1.43436
Cytomix	1.5584
Cytomix	1.59056
Cytomix	1.48685
Cytomix	1.74356
Cytomix	1.56373
Cytomix	1.58734

## Sheet: Exp3
Group	etScore
mOM	1.42013
mOM	1.46995
mOM	1.5351
mOM	1.49626
mOM	1.524
mOM	1.48535
Cytomix	1.23452
Cytomix	1.54521
Cytomix	1.54494
Cytomix	1.53201
Cytomix	1.54413
Cytomix	1.55092

## Sheet: Exp4
Group	etScore
mOM	1.51742
mOM	1.54759
mOM	1.48926
mOM	1.61961
mOM	1.52453
mOM	1.71979
Cytomix	1.38287
Cytomix	1.41797
Cytomix	1.44411
Cytomix	1.33518
Cytomix	1.21377
